# Supplementary material for: Development and Validation of an Interpretable Artificial Intelligence Model to Predict 10-Year Prostate Cancer Mortality
Source: Cancers (Basel). 2021 Jun 19;13(12):3064. doi: 10.3390/cancers13123064 (PMC8234681; doi:10.3390/cancers13123064)
Supplement: Supplementary file 1 [file cancers-13-03064-s001.zip]

Archive with 1 entries (1 files):
- cancers-1235777-supplementary.pdf
